# Supplementary material for: Differences of PPARD Expression in the Liver of Cattle with Different Marbling Grades
Source: Animals (Basel). 2026 Jul 6;16(13):2096. doi: 10.3390/ani16132096 (PMC13359835; doi:10.3390/ani16132096)
Supplement: Supplementary file 1 [file animals-16-02096-s001.zip]

Archive with 1 entries (1 files):
- animals-4393245-supplementary.pdf
